# Supplementary material for: Elevating Skincare Science: Grape Seed Extract Encapsulation for Dermatological Care
Source: Molecules. 2024 Aug 6;29(16):3717. doi: 10.3390/molecules29163717 (PMC11357433; doi:10.3390/molecules29163717)
Supplement: Supplementary file 1 [file molecules-29-03717-s001.zip]

Archive with 1 entries (1 files):
- molecules-3111477-supplementary.pdf
